# Supplementary material for: Hepatic Amyloid Beta-42-Metabolizing Proteins in Liver Steatosis and Metabolic Dysfunction-Associated Steatohepatitis
Source: Int J Mol Sci. 2024 Aug 12;25(16):8768. doi: 10.3390/ijms25168768 (PMC11354580; doi:10.3390/ijms25168768)
Supplement: Supplementary file 1 [file ijms-25-08768-s001.zip]

Archive with 1 entries (1 files):
- ijms-3121045-supplementary.pdf
